# Supplementary material for: UBA52 Is Crucial in HSP90 Ubiquitylation and Neurodegenerative Signaling during Early Phase of Parkinson’s Disease
Source: Cells. 2022 Nov 25;11(23):3770. doi: 10.3390/cells11233770 (PMC9738938; doi:10.3390/cells11233770)
Supplement: Supplementary file 1 [file cells-11-03770-s001.zip]

Archive with 1 entries (1 files):
- cells-1993131-SM.pdf
